# Supplementary material for: Laminarin is a major molecule in the marine carbon cycle
Source: Proc Natl Acad Sci U S A. 2020 Mar 13;117(12):6599–607. doi: 10.1073/pnas.1917001117 (PMC7104365; doi:10.1073/pnas.1917001117)
Supplement: Supplementary File [file pnas.1917001117.sd01.xlsx]

## Sheet: Tabelle1
Supplementary Data 1:
The table comprises the entire station list of this study, including dates, locations and depths. PC: polycarbonate filter, GF: glass fiber filter
Oceanic region	Cruise/campaign (Research vessel)	Sample ID	Date/Time	Latitude	Longitude	Depth [m]	Filter
North Sea 2016 (Helgoland)	POMPU Helgoland spring bloom sampling campaign 2016	H150316	2016-03-15	54.1895	7.90798	0	PC 10 µm, PC 3 µm, PC 0.2 µm
		H170316	2016-03-17
		H220316	2016-03-22
		H290316	2016-03-29
		H310316	2016-03-31
		H050416	2016-04-05
		H070416	2016-04-07
		H120416	2016-04-12
		H140416	2016-04-14
		H190416	2016-04-19
		H210416	2016-04-21
		H260416	2016-04-26
		H280416	2016-04-28
		H030516	2016-05-03
		H100516	2016-05-10
		H120516	2016-05-12
		H170516	2016-05-17
		H240516	2016-05-24
North Sea 2017 (Helgoland)	POMPU Helgoland spring bloom sampling campaign 2017	H100117	2017-01-10	54.1895	7.90798	0	GF/F, PC 10 µm, PC 3 µm, PC 0.2 µm
		H310117	2017-01-31
		H140217	2017-02-14
		H160217	2017-02-16
		H210217	2017-02-21
		H230217	2017-02-23
		H280217	2017-02-28
		H020317	2017-03-02
		H070317	2017-03-07
		H090317	2017-03-09
		H140317	2017-03-14
		H160317	2017-03-16
		H210317	2017-03-21
		H230317	2017-03-23
		H280317	2017-03-28
		H300317	2017-03-30
		H040417	2017-04-04
		H060417	2017-04-06
		H110417	2017-04-11
		H130417	2017-04-13
		H190417	2017-04-19
		H210417	2017-04-21
		H250417	2017-04-25
		H270417	2017-04-27
		H020517	2017-05-02
		H040517	2017-05-04
		H090517	2017-05-09
		H110517	2017-05-11
		H160517	2017-05-16
North Sea 2018 (Bergen)	AQUACOSM VIMS-Ehux 2018	B270518_0800	2018-05-27 08:00:00	60.27	5.219	0	GF/F
		B270518_1130	2018-05-27 11:30:00
		B270518_1610	2018-05-27 16:10:00
		B270518_1900	2018-05-27 19:00:00
		B270518_2220	2018-05-27 22:20:00
		B280518_0623	2018-05-28 06:23:00
		B280518_1145	2018-05-28 11:45:00
		B280518_1550	2018-05-28 15:50:00
		B280518_2050	2018-05-28 20:50:00
		B300518_1000	2018-05-30 10:00:00
		B300518_1100	2018-05-30 11:00:00
		B300518_1205	2018-05-30 12:05:00
		B300518_1310	2018-05-30 13:10:00
		B300518_1410	2018-05-30 14:10:00
		B300518_1510	2018-05-30 15:10:00
		B300518_1600	2018-05-30 16:00:00
		B300518_1700	2018-05-30 17:00:00
		B300518_1800	2018-05-30 18:00:00
		B300518_1900	2018-05-30 19:00:00
		B300518_2000	2018-05-30 20:00:00
		B300518_2105	2018-05-30 21:05:00
		B300518_2200	2018-05-30 22:00:00
		B300518_2300	2018-05-30 23:00:00
		B310518_0000	2018-05-31
		B310518_0100	2018-05-31 01:00:00
		B310518_0200	2018-05-31 02:00:00
		B310518_0310	2018-05-31 03:10:00
		B310518_0400	2018-05-31 04:00:00
		B310518_0505	2018-05-31 05:05:00
		B310518_0600	2018-05-31 06:00:00
		B310518_0640	2018-05-31 06:40:00
		B310518_0830	2018-05-31 08:30:00
		B310518_0900	2018-05-31 09:00:00
		B310518_1000	2018-05-31 10:00:00
Arctic 2016 (Fram Strait)	PS99.2 (RV Polarstern)	PS99.2_N5_surf	2016-07-03	79.938	3.195	3	GF/D
		PS99.2_N5_ChlAmax				19
		PS99.2_N5_300m				289
		PS99.2_HGIV_surf	2016-06-26	79.065	4.08	1
		PS99.2_HGIV_ChlAmax				31
		PS99.2_HGIV_300m				302
		PS99.2_HGIX_surf	2016-07-07	79.134	2.842	1
		PS99.2_HGIX_ChlAmax				24
		PS99.2_HGIX_300m				305
		PS99.2_EGIV_surf	2016-06-30	78.821	-2.821	1
		PS99.2_EGIV_ChlAmax				25
		PS99.2_EGIV_300m				303
		PS99.2_SVI_surf	2016-07-09	79.028	11.087	1
		PS99.2_SVI_ChlAmax				16
		PS99.2_SVI_bottom				244
Arctic 2017 (Fram Strait)	PS107 (RV Polarstern)	PS99.2_N5_surf	2017-08-08	79.938	3.195	10	GF/D
		PS99.2_N5_ChlAmax				22
		PS99.2_N5_300m				300
		PS99.2_N3_surf	2017-08-10	79.587	5.172	5
		PS99.2_N3_ChlAmax				28
		PS99.2_HGI_surf	2017-08-12	79.14	6.088	3
		PS99.2_HGI_ChlAmax				20
		PS99.2_HGI_300m				300
		PS99.2_HGIV_surf	2017-07-27	79.065	4.08	1
		PS99.2_HGIV_300m				300
		PS99.2_HGIX_surf	2017-07-31	79.134	2.842	2
		PS99.2_HGIX_ChlAmax				35
		PS99.2_EGIV_surf	2017-08-02	78.821	-2.821	5
		PS99.2_EGIV_300m				25
		PS99.2_EGI_surf	2017-08-05	78.99	-5.477	2
		PS99.2_EGI_ChlAmax				35
		PS99.2_EGI_90m				90
		PS99.2_EGI_300m				300
Mid-Atlantic	AMT22 (RRS James Cook)	S0202	2012-10-12	49.249	-13.136	20	PC 10 µm, PC 3 µm
		S0404	2012-10-13	47.882	-17.267	20
		S0606	2012-10-14	44.76	-19.325	20
		S0808	2012-10-15	41.654	-21.265	20
		S1010	2012-10-16	38.555	-23.097	20
		S1414	2012-10-18	33.561	-28.689	20
		S1616	2012-10-19	31.106	-31.908	20
		S2222	2012-10-22	24.595	-40.075	20
		S2626	2012-10-24	19.443	-37.772	20
		S2828	2012-10-25	16.641	-35.657	20
		S3030	2012-10-26	13.956	-33.667	20
		S3434	2012-10-28	8.297	-29.533	20
		S3636	2012-10-29	5.512	-27.543	20
		S3838	2012-10-30	2.92	-25.662	20
		S4443	2012-11-02	-8.089	-25.014	20
		S4645	2012-11-03	-11.622	-25.021	20
		S4847	2012-11-04	-15.287	-25.051	20
		S5151	2012-11-07	-18.53	-25.101	20
		S5353	2012-11-08	-21.253	-24.846	20
		S5757	2012-11-10	-26.956	-25.006	20
		S6161	2012-11-12	-30.97	-29.052	20
		S6363	2012-11-14	-34.858	-34.537	20
		S6767	2012-11-16	-38.909	-40.563	20
Canary upwelling system	POS508 (RV Poseidon)	POS508_1	2017-01-30	20.8367	-18.4898	23	GF/D
		POS508_2	2017-01-25	20.8415	-18.7454	14
		POS508_3	2017-01-28	20.91	-18.98	4
		POS508_4	2017-01-30	20.7922	-18.2565	4
		POS508_5	2017-02-03	21.5	-18.3	4
Peru upwelling system	M138 (RV Meteor)	908-1	2017-06-19	-15.5248	-75.5975	25	GF/D
		910-1	2017-06-20	-15.6916	-75.8535	25
		907-6	2017-06-18	-15.4267	-75.4339	15
		906-8	2017-06-16	-14.2866	-77.166	15
		904-8	2017-06-15	-14.0002	-76.6601	5
		905-1	2017-06-16	-14.1185	-76.8695	10
		912-10	2017-06-20	-15.8594	-76.11	13
		915-1	2017-06-21	-16.1615	-76.5733	15
		917-3	2017-06-22	-14.7803	-78.0421	28
North Atlantic (Porcupine Abyssal Plains)	DY077 (RRS Discovery)	1_Surf	2017-04-19	49.026	-16.43	5	GF/D
		2_Surf	2017-04-20	48.97	-16.468	5
		3_Susp				350
		4_Susp				200
		5_Susp				40
		6_Sink				40
		7_Sink				200
		8_Sink				350
		9_Surf	2017-04-27	48.826	-16.705	5
		10_Susp				350
		11_Susp				70
		12_Sink				70
		13_Sink				350
