# Supplementary material for: Laminarin is a major molecule in the marine carbon cycle
Source: Proc Natl Acad Sci U S A. 2020 Mar 13;117(12):6599–607. doi: 10.1073/pnas.1917001117 (PMC7104365; doi:10.1073/pnas.1917001117)
Supplement: Supplementary File [file pnas.1917001117.sd02.txt]

Supplementary Data 2:
The table comprises the entire dataset of this study. 'NA' values indicate data points that were not measured. POC: particulate organic carbon, Chl a: Chlorophyll a, PC: polycarbonate filter, GF: glass fiber filter
Dataset	Sample ID	POC [mg/L]	PON [mg/L]	Laminarin PC 10 �m [mg/L]	Laminarin PC 3 �m [mg/L]	Laminarin GF/F [mg/L]	Laminarin GF/D [mg/L]	Total Chl a [�g Chl a/L]	Diatoms [�g Chl a/L]	Chlorophytes [�g Chl a/L]	Cryptophytes [�g Chl a/L]	Cyanobacteria [�g Chl a/L]	Water temperature [�C]	Proteins [mg/L]	Lipids [mg/L]	Total carbohydrates [mg/L]
Arctic 2016	PS99.2_SVI_surf	0.207	0.045	NA	NA	NA	0.015	0.203	NA	NA	NA	NA	5.1229	0.282	0.967	0.16
Arctic 2016	PS99.2_SVI_ChlAmax	0.476	0.103	NA	NA	NA	0.213	0.468	NA	NA	NA	NA	4.5757	0.449	1.006	0.23
Arctic 2016	PS99.2_SVI_bottom	0.047	0.008	NA	NA	NA	0.025	0.046	NA	NA	NA	NA	2.201	0.049	0.275	0.07
Arctic 2016	PS99.2_N5_surf	0.263	0.036	NA	NA	NA	0.268	0.261	NA	NA	NA	NA	NA	0.244	2.361	0.3
Arctic 2016	PS99.2_N5_ChlAmax	0.643	0.096	NA	NA	NA	0.671	0.639	NA	NA	NA	NA	NA	0.477	3.525	0.72
Arctic 2016	PS99.2_N5_300m	0.06	0.004	NA	NA	NA	0.066	0.027	NA	NA	NA	NA	NA	0.043	0.524	0.09
Arctic 2016	PS99.2_HGIV_surf	0.285	0.050	NA	NA	NA	0.375	0.283	NA	NA	NA	NA	NA	0.218	1.645	0.41
Arctic 2016	PS99.2_HGIV_ChlAmax	0.301	0.047	NA	NA	NA	0.399	0.299	NA	NA	NA	NA	NA	0.207	1.775	0.41
Arctic 2016	PS99.2_HGIV_300m	0.077	0.008	NA	NA	NA	0.112	0.021	NA	NA	NA	NA	NA	0.036	0.281	0.16
Arctic 2016	PS99.2_HGIX_surf	0.222	0.039	NA	NA	NA	0.392	0.218	NA	NA	NA	NA	NA	0.078	2.58	0.4
Arctic 2016	PS99.2_HGIX_ChlAmax	1.066	0.205	NA	NA	NA	1.335	1.048	NA	NA	NA	NA	NA	0.81	3.87	1.38
Arctic 2016	PS99.2_HGIX_300m	0.089	0.003	NA	NA	NA	0.118	NA	NA	NA	NA	NA	NA	0.04	0.459	0.17
Arctic 2016	PS99.2_EGIV_surf	0.281	0.042	NA	NA	NA	0.083	0.276	NA	NA	NA	NA	NA	0.336	0.863	0.15
Arctic 2016	PS99.2_EGIV_ChlAmax	0.453	0.106	NA	NA	NA	0.523	0.446	NA	NA	NA	NA	NA	0.385	1.564	0.57
Arctic 2016	PS99.2_EGIV_300m	0.067	0.008	NA	NA	NA	0.097	0.023	NA	NA	NA	NA	NA	0.047	0.268	0.12
Arctic 2017	PS107_N5_surf	0.241	0.013	NA	NA	NA	0.375	1.238	NA	NA	NA	NA	0.668	NA	NA	NA
Arctic 2017	PS107_N5_ChlAmax	0.243	0.006	NA	NA	NA	0.333	2.571	NA	NA	NA	NA	3.796	NA	NA	NA
Arctic 2017	PS107_N5_300m	0.086	0.001	NA	NA	NA	0.095	0.342	NA	NA	NA	NA	3.666	NA	NA	NA
Arctic 2017	PS107_N3_surf	0.254	0.015	NA	NA	NA	0.304	0.642	NA	NA	NA	NA	1.662	NA	NA	NA
Arctic 2017	PS107_N3_ChlAmax	0.247	0.009	NA	NA	NA	0.307	1.227	NA	NA	NA	NA	0.014	NA	NA	NA
Arctic 2017	PS107_HGI_surf	0.242	0.013	NA	NA	NA	0.319	0.889	NA	NA	NA	NA	NA	NA	NA	NA
Arctic 2017	PS107_HGI_ChlAmax	0.284	0.014	NA	NA	NA	0.319	1.56	NA	NA	NA	NA	7.612	NA	NA	NA
Arctic 2017	PS107_HGI_300m	0.078	0.003	NA	NA	NA	0.146	0.341	NA	NA	NA	NA	4.029	NA	NA	NA
Arctic 2017	PS107_HGIV_surf	0.264	0.013	NA	NA	NA	0.491	3.322	NA	NA	NA	NA	NA	NA	NA	NA
Arctic 2017	PS107_HGIV_300m	0.134	0.004	NA	NA	NA	0.185	0.439	NA	NA	NA	NA	3.336	NA	NA	NA
Arctic 2017	PS107_HGIX_surf	0.234	0.015	NA	NA	NA	0.157	0.691	NA	NA	NA	NA	1.628	NA	NA	NA
Arctic 2017	PS107_HGIX_ChlAmax	0.151	0.008	NA	NA	NA	0.195	0.653	NA	NA	NA	NA	2.574	NA	NA	NA
Arctic 2017	PS107_EGIV_surf	0.186	0.011	NA	NA	NA	0.361	0.201	NA	NA	NA	NA	NA	NA	NA	NA
Arctic 2017	PS107_EGIV_300m	0.054	0.003	NA	NA	NA	0.11	0.344	NA	NA	NA	NA	2.811	NA	NA	NA
Arctic 2017	PS107_EGI_surf	0.199	0.006	NA	NA	NA	0.305	0.072	NA	NA	NA	NA	NA	NA	NA	NA
Arctic 2017	PS107_EGI_ChlAmax	0.256	0.029	NA	NA	NA	0.335	1.132	NA	NA	NA	NA	NA	NA	NA	NA
Arctic 2017	PS107_EGI_90m	0.123	0.002	NA	NA	NA	0.196	0.035	NA	NA	NA	NA	NA	NA	NA	NA
Arctic 2017	PS107_EGI_300m	0.081	0.001	NA	NA	NA	0.126	0.343	NA	NA	NA	NA	2.235	NA	NA	NA
Mid-Atlantic	S0202	NA	NA	0.246	0.139	NA	NA	0.781	NA	NA	NA	NA	15.34	NA	NA	NA
Mid-Atlantic	S0404	NA	NA	0.22	0.199	NA	NA	1.184	NA	NA	NA	NA	16.9	NA	NA	NA
Mid-Atlantic	S0606	NA	NA	0.2	0.1	NA	NA	0.678	NA	NA	NA	NA	18.1	NA	NA	NA
Mid-Atlantic	S0808	NA	NA	0.031	0.116	NA	NA	0.33	NA	NA	NA	NA	19.47	NA	NA	NA
Mid-Atlantic	S1010	NA	NA	0.117	0.006	NA	NA	0.16	NA	NA	NA	NA	21.38	NA	NA	NA
Mid-Atlantic	S1414	NA	NA	0.079	0.103	NA	NA	0.09	NA	NA	NA	NA	22.94	NA	NA	NA
Mid-Atlantic	S1616	NA	NA	0.007	0.034	NA	NA	0.16	NA	NA	NA	NA	23.37	NA	NA	NA
Mid-Atlantic	S2222	NA	NA	0.117	0.093	NA	NA	0.065	NA	NA	NA	NA	26.5	NA	NA	NA
Mid-Atlantic	S2626	NA	NA	0.042	0.012	NA	NA	0.073	NA	NA	NA	NA	27.31	NA	NA	NA
Mid-Atlantic	S2828	NA	NA	0.025	0.086	NA	NA	0.065	NA	NA	NA	NA	27.56	NA	NA	NA
Mid-Atlantic	S3030	NA	NA	0.381	0.219	NA	NA	0.18	NA	NA	NA	NA	27.61	NA	NA	NA
Mid-Atlantic	S3434	NA	NA	0.391	0.261	NA	NA	0.243	NA	NA	NA	NA	28.72	NA	NA	NA
Mid-Atlantic	S3636	NA	NA	0.333	0.156	NA	NA	0.21	NA	NA	NA	NA	28.83	NA	NA	NA
Mid-Atlantic	S3838	NA	NA	0.105	0.044	NA	NA	0.27	NA	NA	NA	NA	27.8	NA	NA	NA
Mid-Atlantic	S4443	NA	NA	0.155	0.144	NA	NA	0.095	NA	NA	NA	NA	25.59	NA	NA	NA
Mid-Atlantic	S4645	NA	NA	0.141	0.032	NA	NA	0.12	NA	NA	NA	NA	25.55	NA	NA	NA
Mid-Atlantic	S4847	NA	NA	0.141	0.133	NA	NA	0.04	NA	NA	NA	NA	24.55	NA	NA	NA
Mid-Atlantic	S5151	NA	NA	0.09	0.061	NA	NA	0.05	NA	NA	NA	NA	23.92	NA	NA	NA
Mid-Atlantic	S5353	NA	NA	0.106	0.134	NA	NA	0.05	NA	NA	NA	NA	23.37	NA	NA	NA
Mid-Atlantic	S5757	NA	NA	0.077	0.032	NA	NA	0.09	NA	NA	NA	NA	22.17	NA	NA	NA
Mid-Atlantic	S6161	NA	NA	0.046	0.034	NA	NA	0.11	NA	NA	NA	NA	21.24	NA	NA	NA
Mid-Atlantic	S6363	NA	NA	0.237	0.147	NA	NA	0.38	NA	NA	NA	NA	17.19	NA	NA	NA
Mid-Atlantic	S6767	NA	NA	0.371	0.185	NA	NA	1.455	NA	NA	NA	NA	16.69	NA	NA	NA
Canary upwelling	POS508_1	0.489	0.103	NA	NA	NA	0.512	NA	NA	NA	NA	NA	NA	NA	NA	NA
Canary upwelling	POS508_2	0.353	0.085	NA	NA	NA	0.496	NA	NA	NA	NA	NA	NA	NA	NA	NA
Canary upwelling	POS508_3	0.712	0.183	NA	NA	NA	0.998	NA	NA	NA	NA	NA	NA	NA	NA	NA
Canary upwelling	POS508_4	0.373	0.102	NA	NA	NA	0.689	NA	NA	NA	NA	NA	NA	NA	NA	NA
Canary upwelling	POS508_5	0.419	0.114	NA	NA	NA	0.623	NA	NA	NA	NA	NA	NA	NA	NA	NA
Peru upwelling	908-1	2.127	0.418	NA	NA	NA	0.574	NA	NA	NA	NA	NA	NA	NA	NA	NA
Peru upwelling	910-1	1.604	0.261	NA	NA	NA	0.47	NA	NA	NA	NA	NA	NA	NA	NA	NA
Peru upwelling	907-6	2.146	0.481	NA	NA	NA	1.028	NA	NA	NA	NA	NA	NA	NA	NA	NA
Peru upwelling	906-8	2.777	0.583	NA	NA	NA	0.982	NA	NA	NA	NA	NA	NA	NA	NA	NA
Peru upwelling	904-8	2.85	0.636	NA	NA	NA	1.388	NA	NA	NA	NA	NA	NA	NA	NA	NA
Peru upwelling	905-1	2.329	0.467	NA	NA	NA	1.77	NA	NA	NA	NA	NA	NA	NA	NA	NA
Peru upwelling	912-10	2.034	0.477	NA	NA	NA	1.685	NA	NA	NA	NA	NA	NA	NA	NA	NA
Peru upwelling	915-1	2.736	0.561	NA	NA	NA	1.694	NA	NA	NA	NA	NA	NA	NA	NA	NA
Peru upwelling	917-3	0.833	0.141	NA	NA	NA	0.899	NA	NA	NA	NA	NA	NA	NA	NA	NA
North Atlantic	1_Surf	0.416	0.081	NA	NA	NA	0.181	NA	NA	NA	NA	NA	NA	NA	NA	NA
North Atlantic	2_Surf	0.425	0.086	NA	NA	NA	0.187	NA	NA	NA	NA	NA	NA	NA	NA	NA
North Atlantic	3_Susp	0.472	0.027	NA	NA	NA	0.617	NA	NA	NA	NA	NA	NA	NA	NA	NA
North Atlantic	4_Susp	0.474	0.023	NA	NA	NA	0.65	NA	NA	NA	NA	NA	NA	NA	NA	NA
North Atlantic	5_Susp	0.733	0.110	NA	NA	NA	0.947	NA	NA	NA	NA	NA	NA	NA	NA	NA
North Atlantic	6_Sink	0.431	0.096	NA	NA	NA	0.46	NA	NA	NA	NA	NA	NA	NA	NA	NA
North Atlantic	7_Sink	0.284	0.061	NA	NA	NA	0.378	NA	NA	NA	NA	NA	NA	NA	NA	NA
North Atlantic	8_Sink	0.247	0.044	NA	NA	NA	0.235	NA	NA	NA	NA	NA	NA	NA	NA	NA
North Atlantic	9_Surf	0.595	0.142	NA	NA	NA	0.175	NA	NA	NA	NA	NA	NA	NA	NA	NA
North Atlantic	10_Susp	0.262	0.020	NA	NA	NA	0.27	NA	NA	NA	NA	NA	NA	NA	NA	NA
North Atlantic	11_Susp	0.449	0.092	NA	NA	NA	0.49	NA	NA	NA	NA	NA	NA	NA	NA	NA
North Atlantic	12_Sink	0.268	0.067	NA	NA	NA	0.349	NA	NA	NA	NA	NA	NA	NA	NA	NA
North Atlantic	13_Sink	0.155	0.021	NA	NA	NA	0.201	NA	NA	NA	NA	NA	NA	NA	NA	NA
North Sea 2016	H150316	NA	NA	0.464	1.03	NA	NA	6.86	NA	NA	NA	NA	5.9	NA	NA	NA
North Sea 2016	H160316	NA	NA	NA	NA	NA	NA	9.075	NA	NA	NA	NA	NA	NA	NA	NA
North Sea 2016	H170316	NA	NA	1.367	0.926	NA	NA	7.655	NA	NA	NA	NA	5.9	NA	NA	NA
North Sea 2016	H180316	NA	NA	NA	NA	NA	NA	11.745	NA	NA	NA	NA	NA	NA	NA	NA
North Sea 2016	H210316	NA	NA	NA	NA	NA	NA	4.47	NA	NA	NA	NA	NA	NA	NA	NA
North Sea 2016	H220316	NA	NA	0.975	1.161	NA	NA	4.22	NA	NA	NA	NA	6.2	NA	NA	NA
North Sea 2016	H230316	NA	NA	NA	NA	NA	NA	3.885	NA	NA	NA	NA	NA	NA	NA	NA
North Sea 2016	H240316	NA	NA	NA	NA	NA	NA	4.425	NA	NA	NA	NA	NA	NA	NA	NA
North Sea 2016	H290316	NA	NA	1.648	0.992	NA	NA	8.965	NA	NA	NA	NA	6.4	NA	NA	NA
North Sea 2016	H300316	NA	NA	NA	NA	NA	NA	7.71	NA	NA	NA	NA	NA	NA	NA	NA
North Sea 2016	H310316	NA	NA	1.073	0.694	NA	NA	8.995	NA	NA	NA	NA	6.4	NA	NA	NA
North Sea 2016	H010416	NA	NA	NA	NA	NA	NA	6.13	NA	NA	NA	NA	NA	NA	NA	NA
North Sea 2016	H040416	NA	NA	NA	NA	NA	NA	6.455	NA	NA	NA	NA	NA	NA	NA	NA
North Sea 2016	H050416	NA	NA	0.433	0.416	NA	NA	3.68	NA	NA	NA	NA	7	NA	NA	NA
North Sea 2016	H060416	NA	NA	NA	NA	NA	NA	2.945	NA	NA	NA	NA	NA	NA	NA	NA
North Sea 2016	H070416	NA	NA	0.761	0.84	NA	NA	3.595	NA	NA	NA	NA	7	NA	NA	NA
North Sea 2016	H080416	NA	NA	NA	NA	NA	NA	4.775	NA	NA	NA	NA	NA	NA	NA	NA
North Sea 2016	H110416	NA	NA	NA	NA	NA	NA	11.805	NA	NA	NA	NA	NA	NA	NA	NA
North Sea 2016	H120416	NA	NA	1.175	0.982	NA	NA	6.265	NA	NA	NA	NA	7.4	NA	NA	NA
North Sea 2016	H130416	NA	NA	NA	NA	NA	NA	6.315	NA	NA	NA	NA	NA	NA	NA	NA
North Sea 2016	H140416	NA	NA	0.821	0.225	NA	NA	8.995	NA	NA	NA	NA	7.5	NA	NA	NA
North Sea 2016	H150416	NA	NA	NA	NA	NA	NA	10.865	NA	NA	NA	NA	NA	NA	NA	NA
North Sea 2016	H180416	NA	NA	NA	NA	NA	NA	8.76	NA	NA	NA	NA	NA	NA	NA	NA
North Sea 2016	H190416	NA	NA	1.556	0.911	NA	NA	8.27	NA	NA	NA	NA	7.8	NA	NA	NA
North Sea 2016	H200416	NA	NA	NA	NA	NA	NA	8.115	NA	NA	NA	NA	NA	NA	NA	NA
North Sea 2016	H210416	NA	NA	1.43	1.34	NA	NA	7.53	NA	NA	NA	NA	8.3	NA	NA	NA
North Sea 2016	H220416	NA	NA	NA	NA	NA	NA	6.52	NA	NA	NA	NA	NA	NA	NA	NA
North Sea 2016	H250416	NA	NA	NA	NA	NA	NA	4.915	NA	NA	NA	NA	NA	NA	NA	NA
North Sea 2016	H260416	NA	NA	0.973	0.644	NA	NA	5.525	NA	NA	NA	NA	7.9	NA	NA	NA
North Sea 2016	H270416	NA	NA	NA	NA	NA	NA	4.55	NA	NA	NA	NA	NA	NA	NA	NA
North Sea 2016	H280416	NA	NA	0.391	0.586	NA	NA	9.205	NA	NA	NA	NA	7.8	NA	NA	NA
North Sea 2016	H290416	NA	NA	NA	NA	NA	NA	7.91	NA	NA	NA	NA	NA	NA	NA	NA
North Sea 2016	H020516	NA	NA	NA	NA	NA	NA	5.2	NA	NA	NA	NA	NA	NA	NA	NA
North Sea 2016	H030516	NA	NA	0.96	0.27	NA	NA	6.85	NA	NA	NA	NA	8.8	NA	NA	NA
North Sea 2016	H060516	NA	NA	NA	NA	NA	NA	6.535	NA	NA	NA	NA	NA	NA	NA	NA
North Sea 2016	H100516	NA	NA	0.392	0.601	NA	NA	7.03	NA	NA	NA	NA	9.8	NA	NA	NA
North Sea 2016	H110516	NA	NA	NA	NA	NA	NA	7.54	NA	NA	NA	NA	NA	NA	NA	NA
North Sea 2016	H120516	NA	NA	0.567	0.474	NA	NA	6.83	NA	NA	NA	NA	10.4	NA	NA	NA
North Sea 2016	H130516	NA	NA	NA	NA	NA	NA	7.06	NA	NA	NA	NA	NA	NA	NA	NA
North Sea 2016	H170516	NA	NA	0.54	0.565	NA	NA	5.255	NA	NA	NA	NA	10.4	NA	NA	NA
North Sea 2016	H180516	NA	NA	NA	NA	NA	NA	3.48	NA	NA	NA	NA	NA	NA	NA	NA
North Sea 2016	H190516	NA	NA	NA	NA	NA	NA	3.2	NA	NA	NA	NA	NA	NA	NA	NA
North Sea 2016	H200516	NA	NA	NA	NA	NA	NA	2.72	NA	NA	NA	NA	NA	NA	NA	NA
North Sea 2016	H230516	NA	NA	NA	NA	NA	NA	3.545	NA	NA	NA	NA	NA	NA	NA	NA
North Sea 2016	H240516	NA	NA	0.458	0.809	NA	NA	3.21	NA	NA	NA	NA	11.5	NA	NA	NA
North Sea 2016	H250516	NA	NA	NA	NA	NA	NA	4.46	NA	NA	NA	NA	NA	NA	NA	NA
North Sea 2016	H260516	NA	NA	NA	NA	NA	NA	2.125	NA	NA	NA	NA	NA	NA	NA	NA
North Sea 2016	H270516	NA	NA	NA	NA	NA	NA	2.18	NA	NA	NA	NA	NA	NA	NA	NA
North Sea 2016	H300516	NA	NA	NA	NA	NA	NA	4.775	NA	NA	NA	NA	NA	NA	NA	NA
North Sea 2016	H310516	NA	NA	NA	NA	NA	NA	5.215	NA	NA	NA	NA	NA	NA	NA	NA
North Sea 2016	H010616	NA	NA	NA	NA	NA	NA	5.495	NA	NA	NA	NA	NA	NA	NA	NA
North Sea 2016	H020616	NA	NA	NA	NA	NA	NA	12.235	NA	NA	NA	NA	NA	NA	NA	NA
North Sea 2016	H030616	NA	NA	NA	NA	NA	NA	14.065	NA	NA	NA	NA	NA	NA	NA	NA
North Sea 2016	H060616	NA	NA	NA	NA	NA	NA	21.875	NA	NA	NA	NA	NA	NA	NA	NA
North Sea 2016	H070616	NA	NA	NA	NA	NA	NA	22.25	NA	NA	NA	NA	NA	NA	NA	NA
North Sea 2016	H080616	NA	NA	NA	NA	NA	NA	23.03	NA	NA	NA	NA	NA	NA	NA	NA
North Sea 2016	H090616	NA	NA	NA	NA	NA	NA	20.715	NA	NA	NA	NA	NA	NA	NA	NA
North Sea 2016	H100616	NA	NA	NA	NA	NA	NA	19.23	NA	NA	NA	NA	NA	NA	NA	NA
North Sea 2016	H130616	NA	NA	NA	NA	NA	NA	4.42	NA	NA	NA	NA	NA	NA	NA	NA
North Sea 2016	H140616	NA	NA	NA	NA	NA	NA	5.41	NA	NA	NA	NA	NA	NA	NA	NA
North Sea 2016	H150616	NA	NA	NA	NA	NA	NA	5.895	NA	NA	NA	NA	NA	NA	NA	NA
North Sea 2017	H310117	1.576	0.153	0.487	0.396	1.153	NA	2.61	0.73	1.525	0.275	0.075	5.5	NA	NA	NA
North Sea 2017	H010217	NA	NA	NA	NA	NA	NA	2.235	0.575	1.335	0.215	0.105	NA	NA	NA	NA
North Sea 2017	H020217	NA	NA	NA	NA	NA	NA	1.2	0.445	0.635	0.055	0.065	NA	NA	NA	NA
North Sea 2017	H030217	NA	NA	NA	NA	NA	NA	1.975	0.88	0.83	0	0.27	NA	NA	NA	NA
North Sea 2017	H060217	NA	NA	NA	NA	NA	NA	1.205	0.08	0.91	0.215	0	NA	NA	NA	NA
North Sea 2017	H070217	NA	NA	NA	NA	NA	NA	1.405	0.585	0.735	0.06	0.025	NA	NA	NA	NA
North Sea 2017	H080217	NA	NA	NA	NA	NA	NA	1.55	0.735	0.655	0.02	0.135	NA	NA	NA	NA
North Sea 2017	H090217	NA	NA	NA	NA	NA	NA	1.19	0.335	0.71	0.115	0.025	NA	NA	NA	NA
North Sea 2017	H100217	NA	NA	NA	NA	NA	NA	1.365	0.34	0.78	0.245	0.005	NA	NA	NA	NA
North Sea 2017	H130217	NA	NA	NA	NA	NA	NA	1.32	0.45	0.715	0.1	0.06	NA	NA	NA	NA
North Sea 2017	H140217	2.772	0.329	0.627	0.26	0.825	NA	1.8	1	0.415	0.045	0.35	3.9	NA	NA	NA
North Sea 2017	H150217	NA	NA	NA	NA	NA	NA	2.225	0.985	0.76	0.11	0.37	NA	NA	NA	NA
North Sea 2017	H160217	2.06	0.190	0.268	0.221	1.173	NA	1.73	0.69	0.71	0.12	0.215	4.7	NA	NA	NA
North Sea 2017	H200217	NA	NA	NA	NA	NA	NA	2.59	0.745	1.535	0.105	0.2	NA	NA	NA	NA
North Sea 2017	H210217	1.767	0.201	0.696	0.458	0.88	NA	2.41	0.735	1.335	0.335	0	5.1	NA	NA	NA
North Sea 2017	H220217	NA	NA	NA	NA	NA	NA	2.74	0.825	1.555	0.35	0.015	NA	NA	NA	NA
North Sea 2017	H230217	3.713	0.605	0.579	0.716	1.318	NA	4.01	1.13	2.27	0.545	0.065	5	NA	NA	NA
North Sea 2017	H240217	NA	NA	NA	NA	NA	NA	4.705	1.37	2.6	0.67	0.07	NA	NA	NA	NA
North Sea 2017	H270217	NA	NA	NA	NA	NA	NA	3.245	0.945	1.9	0.395	0	NA	NA	NA	NA
North Sea 2017	H280217	2.412	0.311	0.546	0.358	1.131	NA	3.01	1.03	1.605	0.32	0.055	4.9	NA	NA	NA
North Sea 2017	H010317	NA	NA	NA	NA	NA	NA	2.9	0.99	1.51	0.345	0.05	NA	NA	NA	NA
North Sea 2017	H020317	2.935	0.545	0.501	0.427	1.34	NA	3.165	1.055	1.66	0.38	0.06	4.8	NA	NA	NA
North Sea 2017	H030317	NA	NA	NA	NA	NA	NA	3.59	1.265	1.9	0.33	0.085	NA	NA	NA	NA
North Sea 2017	H060317	NA	NA	NA	NA	NA	NA	2.74	0.915	1.58	0.2	0.04	NA	NA	NA	NA
North Sea 2017	H070317	1.938	0.275	0.332	0.506	1.13	NA	2.415	0.96	1.205	0.16	0.085	4.8	NA	NA	NA
North Sea 2017	H080317	NA	NA	NA	NA	NA	NA	2.31	1.065	1.09	0.03	0.13	NA	NA	NA	NA
North Sea 2017	H090317	2.847	0.304	0.407	0.376	1.341	NA	3.23	1.19	1.79	0	0.25	4.9	NA	NA	NA
North Sea 2017	H100317	NA	NA	NA	NA	NA	NA	2.535	0.965	1.46	0.105	0	NA	NA	NA	NA
North Sea 2017	H130317	NA	NA	NA	NA	NA	NA	3.255	1.635	1.14	0.465	0.01	NA	NA	NA	NA
North Sea 2017	H140317	2.617	0.646	0.327	0.403	1.149	NA	2.95	1.435	1.04	0.435	0.035	5.2	NA	NA	NA
North Sea 2017	H150317	NA	NA	NA	NA	NA	NA	3.31	1.77	1.065	0.435	0.045	NA	NA	NA	NA
North Sea 2017	H160317	2.225	0.311	0.605	0.655	1.014	NA	3.235	2.06	0.785	0.33	0.055	5.2	NA	NA	NA
North Sea 2017	H170317	NA	NA	NA	NA	NA	NA	3.24	1.49	1.37	0.34	0.04	NA	NA	NA	NA
North Sea 2017	H200317	NA	NA	NA	NA	NA	NA	3.01	1.905	0.88	0.105	0.12	NA	NA	NA	NA
North Sea 2017	H210317	3.065	0.412	0.605	0.518	1.427	NA	2.795	1.18	1.335	0.28	0	5.2	NA	NA	NA
North Sea 2017	H220317	NA	NA	NA	NA	NA	NA	2.615	1.08	1.295	0.235	0	NA	NA	NA	NA
North Sea 2017	H230317	3.607	0.515	0.805	0.581	1.58	NA	3.04	1.2	1.42	0.42	0	5.6	NA	NA	NA
North Sea 2017	H240317	NA	NA	NA	NA	NA	NA	2.885	1.71	1.04	0.135	0	NA	NA	NA	NA
North Sea 2017	H270317	NA	NA	NA	NA	NA	NA	2.65	1.32	1.1	0.23	0	NA	NA	NA	NA
North Sea 2017	H280317	2.901	0.361	0.517	0.554	1.476	NA	2.765	1.66	0.835	0.04	0.23	5.6	NA	NA	NA
North Sea 2017	H290317	NA	NA	NA	NA	NA	NA	2.79	1.31	1.135	0.2	0.14	NA	NA	NA	NA
North Sea 2017	H300317	2.895	0.455	0.469	0.562	1.213	NA	2.74	1.735	0.75	0.1	0.155	5.9	NA	NA	NA
North Sea 2017	H310317	NA	NA	NA	NA	NA	NA	2.545	1.315	1.095	0.135	0	NA	NA	NA	NA
North Sea 2017	H030417	NA	NA	NA	NA	NA	NA	2.33	0.895	1.265	0.17	0.005	NA	NA	NA	NA
North Sea 2017	H040417	1.696	0.243	0.63	0.472	1.025	NA	2.48	1.245	1.105	0.13	0	6.4	NA	NA	NA
North Sea 2017	H050417	NA	NA	NA	NA	NA	NA	2.38	1.26	1	0.13	0	NA	NA	NA	NA
North Sea 2017	H060417	1.75	0.385	0.464	0.547	0.797	NA	3.225	1.1	1.535	0.53	0.06	6.4	NA	NA	NA
North Sea 2017	H070417	NA	NA	NA	NA	NA	NA	3.88	1.655	1.99	0.235	0.005	NA	NA	NA	NA
North Sea 2017	H100417	NA	NA	NA	NA	NA	NA	4.215	2.16	1.93	0.125	0	NA	NA	NA	NA
North Sea 2017	H110417	2.195	0.373	0.731	0.333	0.871	NA	3.755	2.075	1.425	0.24	0.01	7	NA	NA	NA
North Sea 2017	H120417	NA	NA	NA	NA	NA	NA	4.305	2.54	1.5	0.26	0	NA	NA	NA	NA
North Sea 2017	H130417	1.805	0.238	0.524	0.511	1.119	NA	4.745	2.485	1.785	0.47	0	6.9	NA	NA	NA
North Sea 2017	H180417	2.495	0.457	1.136	0.838	1.518	NA	5.39	2.71	2.07	0.605	0.005	7.9	NA	NA	NA
North Sea 2017	H190417	NA	NA	NA	NA	NA	NA	5.505	2.52	2.24	0.63	0.115	NA	NA	NA	NA
North Sea 2017	H200417	2.333	0.378	0.882	0.621	1.706	NA	3.805	1.19	2.24	0.38	0	8.3	NA	NA	NA
North Sea 2017	H210417	NA	NA	NA	NA	NA	NA	5.12	2.58	2.16	0.375	0	NA	NA	NA	NA
North Sea 2017	H240417	NA	NA	NA	NA	NA	NA	6.45	3.97	2.14	0.335	0	NA	NA	NA	NA
North Sea 2017	H250417	2.553	0.434	1.375	0.51	1.563	NA	6.375	3.735	2.03	0.58	0.025	7.3	NA	NA	NA
North Sea 2017	H260417	NA	NA	NA	NA	NA	NA	5.875	3.535	1.895	0.445	0	NA	NA	NA	NA
North Sea 2017	H270417	3.911	0.773	1.07	0.467	2.118	NA	9.655	7.13	0.63	1.085	0.81	8	NA	NA	NA
North Sea 2017	H280417	NA	NA	NA	NA	NA	NA	7.47	5.14	1.405	0.895	0.03	NA	NA	NA	NA
North Sea 2017	H020517	4.048	0.644	1.29	0.562	2.641	NA	5.5	3.615	1.665	0.215	0	8.2	NA	NA	NA
North Sea 2017	H030517	NA	NA	NA	NA	NA	NA	5.195	3.145	1.945	0.105	0	NA	NA	NA	NA
North Sea 2017	H040517	3.347	0.606	1.576	0.667	1.763	NA	7.105	4.575	1.955	0.485	0.095	8.6	NA	NA	NA
North Sea 2017	H050517	NA	NA	NA	NA	NA	NA	6.14	3.695	2.09	0.35	0	NA	NA	NA	NA
North Sea 2017	H080517	NA	NA	NA	NA	NA	NA	4.315	2.355	1.795	0.17	0	NA	NA	NA	NA
North Sea 2017	H090517	3.23	0.613	1.052	0.593	1.547	NA	3.255	1.525	1.58	0.15	0	9.4	NA	NA	NA
North Sea 2017	H100517	NA	NA	NA	NA	NA	NA	8.87	5.88	2.69	0.295	0	NA	NA	NA	NA
North Sea 2017	H110517	2.618	0.640	1.757	0.656	1.665	NA	3.555	1.86	1.455	0.245	0	8.7	NA	NA	NA
North Sea 2017	H120517	NA	NA	NA	NA	NA	NA	5.665	3.125	2.54	0	0	NA	NA	NA	NA
North Sea 2017	H150517	NA	NA	NA	NA	NA	NA	4.185	2.355	1.3	0.53	0	NA	NA	NA	NA
North Sea 2017	H160517	2.545	0.53	0.897	0.417	1.109	NA	4.98	2.02	2.95	0	0	10.6	NA	NA	NA
North Sea 2018	B270518_0800	1.288	0.152	NA	NA	0.417	NA	NA	NA	NA	NA	NA	NA	NA	NA	NA
North Sea 2018	B270518_1130	1.192	0.135	NA	NA	1.136	NA	NA	NA	NA	NA	NA	NA	NA	NA	NA
North Sea 2018	B270518_1610	1.653	0.177	NA	NA	2.920	NA	NA	NA	NA	NA	NA	NA	NA	NA	NA
North Sea 2018	B270518_1900	1.786	0.255	NA	NA	3.388	NA	NA	NA	NA	NA	NA	NA	NA	NA	NA
North Sea 2018	B270518_2220	2.217	0.219	NA	NA	4.794	NA	NA	NA	NA	NA	NA	NA	NA	NA	NA
North Sea 2018	B280518_0623	2.130	0.239	NA	NA	1.595	NA	NA	NA	NA	NA	NA	NA	NA	NA	NA
North Sea 2018	B280518_1145	3.212	0.256	NA	NA	4.711	NA	NA	NA	NA	NA	NA	NA	NA	NA	NA
North Sea 2018	B280518_1550	3.170	0.388	NA	NA	5.267	NA	NA	NA	NA	NA	NA	NA	NA	NA	NA
North Sea 2018	B280518_2050	3.226	0.387	NA	NA	6.609	NA	NA	NA	NA	NA	NA	NA	NA	NA	NA
North Sea 2018	B300518_1000	1.755	0.174	NA	NA	0.741	NA	NA	NA	NA	NA	NA	NA	NA	NA	NA
North Sea 2018	B300518_1100	1.630	0.179	NA	NA	1.246	NA	NA	NA	NA	NA	NA	NA	NA	NA	NA
North Sea 2018	B300518_1205	2.346	0.335	NA	NA	2.616	NA	NA	NA	NA	NA	NA	NA	NA	NA	NA
North Sea 2018	B300518_1310	1.866	0.191	NA	NA	2.104	NA	NA	NA	NA	NA	NA	NA	NA	NA	NA
North Sea 2018	B300518_1410	2.169	0.180	NA	NA	3.075	NA	NA	NA	NA	NA	NA	NA	NA	NA	NA
North Sea 2018	B300518_1510	2.190	0.184	NA	NA	3.466	NA	NA	NA	NA	NA	NA	NA	NA	NA	NA
North Sea 2018	B300518_1600	2.144	0.248	NA	NA	3.359	NA	NA	NA	NA	NA	NA	NA	NA	NA	NA
North Sea 2018	B300518_1700	2.421	0.290	NA	NA	3.965	NA	NA	NA	NA	NA	NA	NA	NA	NA	NA
North Sea 2018	B300518_1800	2.497	0.195	NA	NA	4.201	NA	NA	NA	NA	NA	NA	NA	NA	NA	NA
North Sea 2018	B300518_1900	2.545	0.193	NA	NA	4.421	NA	NA	NA	NA	NA	NA	NA	NA	NA	NA
North Sea 2018	B300518_2000	2.584	0.197	NA	NA	4.834	NA	NA	NA	NA	NA	NA	NA	NA	NA	NA
North Sea 2018	B300518_2105	2.476	0.201	NA	NA	5.053	NA	NA	NA	NA	NA	NA	NA	NA	NA	NA
North Sea 2018	B300518_2200	2.559	0.336	NA	NA	5.002	NA	NA	NA	NA	NA	NA	NA	NA	NA	NA
North Sea 2018	B300518_2300	2.359	0.186	NA	NA	4.549	NA	NA	NA	NA	NA	NA	NA	NA	NA	NA
North Sea 2018	B310518_0000	2.467	0.204	NA	NA	4.443	NA	NA	NA	NA	NA	NA	NA	NA	NA	NA
North Sea 2018	B310518_0100	2.562	0.212	NA	NA	4.256	NA	NA	NA	NA	NA	NA	NA	NA	NA	NA
North Sea 2018	B310518_0200	2.604	0.338	NA	NA	4.201	NA	NA	NA	NA	NA	NA	NA	NA	NA	NA
North Sea 2018	B310518_0310	2.226	0.269	NA	NA	3.336	NA	NA	NA	NA	NA	NA	NA	NA	NA	NA
North Sea 2018	B310518_0400	2.322	0.290	NA	NA	3.167	NA	NA	NA	NA	NA	NA	NA	NA	NA	NA
North Sea 2018	B310518_0505	2.530	0.206	NA	NA	3.381	NA	NA	NA	NA	NA	NA	NA	NA	NA	NA
North Sea 2018	B310518_0600	2.464	0.209	NA	NA	2.991	NA	NA	NA	NA	NA	NA	NA	NA	NA	NA
North Sea 2018	B310518_0640	2.401	0.205	NA	NA	2.230	NA	NA	NA	NA	NA	NA	NA	NA	NA	NA
North Sea 2018	B310518_0830	2.572	0.199	NA	NA	1.584	NA	NA	NA	NA	NA	NA	NA	NA	NA	NA
North Sea 2018	B310518_0900	2.409	0.228	NA	NA	1.057	NA	NA	NA	NA	NA	NA	NA	NA	NA	NA
